# Supplementary material for: Inhibiting Intracellular α2C-Adrenoceptor Surface Translocation Using Decoy Peptides: Identification of an Essential Role of the C-Terminus in Receptor Trafficking
Source: Int J Mol Sci. 2023 Dec 16;24(24):17558. doi: 10.3390/ijms242417558 (PMC10744278; doi:10.3390/ijms242417558)
Supplement: Supplementary file 1 [file ijms-24-17558-s001.zip]

Archive with 1 entries (1 files):
- ijms-2742503-supplementary.pdf
